# Supplementary material for: Improved objective Bayesian estimator for a PLP model hierarchically represented subject to competing risks under minimal repair regime
Source: PLoS One. 2021 Aug 12;16(8):e0255944. doi: 10.1371/journal.pone.0255944 (PMC8360570; doi:10.1371/journal.pone.0255944)
Supplement: S1 Data — (ZIP) [file pone.0255944.s006.zip]

Archive with 2 entries (2 files):
- PressureVesselSet_data.csv
- TractionSystem_data.csv
