# Supplementary material for: Improved objective Bayesian estimator for a PLP model hierarchically represented subject to competing risks under minimal repair regime
Source: PLoS One. 2021 Aug 12;16(8):e0255944. doi: 10.1371/journal.pone.0255944 (PMC8360570; doi:10.1371/journal.pone.0255944)
Supplement: S1 Data — (ZIP) [file pone.0255944.s006.zip › PressureVesselSet_data.csv]

NAME,"t"
1.1.1,"78.52, 100.74, 138.52, 194.66, 64.09, 193.1, 200.4, 153.93, 148.44, 26.76, 65.1, 58.1, 158.41, 103.12, 172.3, 124.86, 163.59, 207.75, 102.32, 173.55, 198.84, 66.53, 152.35, 45.17, 78.89, 103.52, 8.65, 102.78, 188.53, 94.32, 121.96, 143.26, 124.09, 60.43, 181.71, 155.24, 176.31, 40.4, 164.61, 108.46, 180.67, 151.56, 174.46, 134.97, 130.74, 175.51, 13.04"
1.1.2.1,"16.27, 122.49, 90.11, 14.09, 191.51, 191.4, 9.46, 158.67, 66.3, 84.62, 85.25, 23.98, 138.15, 15.74, 53.33, 164.49, 201.59, 22.02, 61.39, 4.16, 111.98, 49.84, 159.66, 11.92, 42.22, 70.79, 11.77, 44.03"
1.1.2.2,"28.82, 164.81, 72.37, 60.52, 118.95, 119.45, 20.67, 53.76, 113.59, 125.31, 99.35, 97.85, 104.11, 109.15, 178.57, 169.85, 18.26, 141.45, 185.34, 50.76, 40.48, 2.02, 21.48, 15, 42.2, 161.11, 118.43, 188.24, 109.84"
1.1.2.3,"115.38, 1.11, 53.59, 50.28, 166.19, 46.88, 146.08, 187.31, 197.2, 11.44, 152.88, 52.02, 16.2, 198.36, 78.8, 87.16, 202.29, 114.98, 200.24, 154.46, 143.86, 208.21, 98.11, 94.6, 129.32, 170.1"
1.1.2.4,"30.22, 132.67, 188.29, 46.09, 13.85, 136.36, 96.97, 161.73, 198.12, 14.78, 43.93, 88.76, 52.79, 103.9, 41.87, 30.52, 66.86, 181.15, 102.95, 170, 181.73, 140.97, 32.25, 34.91, 19.65, 86.46, 77.34, 200.48"
1.1.2.5,"133.08, 197.21, 62.95, 87.34, 172.34, 204.86, 201.05, 163.7, 113.79, 17.63, 140.44, 193.08, 25.06, 69.57, 165.09, 61.13, 115.45, 147.17, 37.13, 151.61, 201.06, 176.4, 30.71, 57.76, 159.91, 73.9, 82.38, 192.79, 65.1, 98.3, 116.23, 32.3, 200.72, 163.17, 34.77, 195.92, 88.6, 16.33, 206.43"
1.2.1,"207.29, 105.82, 42.52, 29.27, 73.71, 175.95, 94.26, 204.67, 55.48, 117.64, 56.92, 70.96, 172.79, 37.14, 116.57, 33.78, 136.34, 6.3, 206.8, 89.41, 150.24, 84.91, 208.49, 194.31, 207.26, 27.99, 148.08, 123.52, 204.51, 98.75, 157.21, 78.13, 60.31, 60.17, 102.17, 184.89, 124.93, 175.71, 183.51, 117.22, 177.17, 102.7, 170.62, 113.39, 194.03, 90.02, 33.15, 179.91, 193.12, 203.81, 138.56, 164"
1.2.2.1,"65.93, 19.42, 149.04, 109.42, 37.57, 126.89, 32.29, 187.97, 140.53, 107.55, 63.96, 5.41, 58.81, 83.46, 10.48, 186.61, 0.01, 27.96, 29.92, 77.99, 21.71, 53.86, 100.17, 20.44"
1.2.2.2,"39.18, 3.35, 36.35, 38.03, 84.74, 22.42, 73.56, 69.11, 133.65, 207.17, 19.39, 1.04, 182.1, 55.07, 95.21, 96.9, 75.95, 203.69, 66.83, 94.97, 185.75, 2.83, 58.85, 18.53, 102.87, 188.88, 74.49, 71.72, 201.47, 174.17, 35.08, 202.71, 90.15, 186.07, 0.51, 180.93, 165.99"
1.2.2.3,"98.37, 56.24, 81.18, 139.08, 13.54, 39.94, 49.71, 49.26, 121.97, 81.77, 129.88, 111.43, 18.63, 117.6, 66.77, 81.58, 7.81, 47.63, 75.26, 171.32, 177.84, 121.86, 157.48, 66.26, 76.75, 142.11, 171.81, 42.73, 156.5, 66.33, 104.45, 14.95, 29.15, 185.88, 80.28, 151.32"
1.2.2.4,"44.7, 0.02, 93.15, 1.24, 7.77, 197.71, 11.02, 47.18, 179.4, 16.86, 25.73, 78.05, 185.9, 172.16, 144.1, 107.15, 86.86, 55.23, 22.67, 86.5, 30.86, 131.54, 61.96"
1.2.2.5,"18.83, 174.32, 198.15, 64.02, 42.12, 9.87, 44.23, 140.07, 6.92, 2.78, 89.95, 173.57, 86.54, 87.49, 63.07, 99.53, 103.26, 120.03, 144.79, 29.17, 52.98, 168.55, 25.68, 153.42, 52.86, 63.72, 112.81, 46.42, 99.55, 145.6, 57.88, 188.77, 186.76, 173.6, 138.41, 197.86, 150.32, 179.3, 88.28, 89.62, 129.55, 117.98, 204.78, 48.42, 179.4, 25.01, 87.56, 12.97, 38.35, 166.02, 90.34, 83.48"
1.3.1,"162.36, 74.25, 104.22, 35.73, 203.12, 7.45, 138.78, 171.4, 189.12, 19.79, 153.98, 189.92, 191.86, 137.35, 142.2, 99.22, 97.78, 141.83, 187.85, 157.3, 48.19, 133.87, 156.86, 130.45, 34.38, 146.85, 16.36, 118.07, 92.19, 149.21, 110.76, 107.28, 196.32, 178.69, 132.63, 40.22, 116.76, 23.55, 170.46"
1.3.2.1,"26.31, 105.88, 195.62, 85.22, 203.67, 75.82, 188.14, 58, 70.09, 48.7, 175.53, 13.55, 67.61, 163.81, 165.63"
1.3.2.2,"118.95, 34, 201.23, 129.71, 68.64, 206.41, 166.56, 45.59, 137.78, 170.25, 17.03, 128.66, 98.72, 142.1, 177.29, 172.6, 85.53, 200.81, 23.75, 157.84, 163.96, 161.6, 66.67, 8.84, 111, 131.5, 17.45, 25.1, 192.29, 91.7, 96.45, 46.15, 94.97"
1.3.2.3,"136.86, 43.63, 86.1, 40.73, 177.56, 57.14, 11.64, 170.45, 180.07, 23.41, 58.89, 116.54, 26.76, 132.03, 102.23, 42.85, 173.86, 138.06, 144.36, 11.96, 201.5, 165.85, 106.39, 81.97, 40.41, 129.23, 197.74, 202.97, 155.15, 91.36, 7.19, 178.36"
1.3.2.4,"22.22, 201.08, 83.94, 154.27, 71.1, 99.36, 31.44, 27.86, 155.02, 29.09, 76.66, 0.14, 168.19, 167.07, 198.23, 196.13, 113.25, 41.72, 122.91, 96.59, 179.51, 114.78, 145.51, 160.57, 184.72, 11.97, 107.34, 107.55, 195.06, 33.66, 86.04, 4.98, 159.61"
1.3.2.5,"175.3, 153.49, 202.55, 21.08, 14.93, 126.87, 88.93, 113.94, 84.44, 52.88, 140.31, 161.78, 24.35, 72.1, 207.51, 30.64, 116.97, 11.79, 197.44, 18.29, 8.77, 33.48, 174.55, 189.42, 25.21, 150.63, 115.23, 100.34, 52.49, 75.07, 187.61, 110.55, 43.97, 49.34, 59.61, 157.23, 191.69"
1.4.1,"42.91, 122.32, 152.27, 28.85, 99.37, 69.23, 84.2, 138.6, 183.21, 165.01, 107.52, 115.86, 175.77, 197.18, 70.21, 194.14, 105.77, 137.6, 111.58, 183.47, 160.28, 202.6, 179.14, 186.89, 164.39, 131.26, 110.55, 128.42, 168.22, 121.32, 105.71, 147.51, 82.41"
1.4.2.1,"171.53, 140.36, 30.31, 79.82, 197.39, 202.82, 5.6, 3.81, 38.65, 46.48, 125.98, 137.4, 0.02, 133.31, 17.29, 62.92, 37.69, 7.33, 32.02, 154.66, 71.49, 1.05, 60.43, 4.35, 28.04, 3.71"
1.4.2.2,"159.97, 45.29, 140.46, 31.96, 199.64, 190.21, 16.51, 29.61, 205.75, 174.34, 133.4, 194.01, 8.87, 122.58, 30.13, 5.47, 102.22, 51.25, 96.56, 125.93, 1.45, 120.22, 157.59, 191.42, 53.18, 160.64"
1.4.2.3,"55.73, 91.35, 207.5, 101.22, 172.93, 145.84, 121.82, 149.39, 79.14, 69.8, 201.68, 120.12, 91.12, 176.33, 82.97, 13.03, 79.89, 30.13, 122.47, 69.58, 39.35, 67.25, 103.81, 162.31, 156.62, 191.11, 89.59, 208.17, 37.68, 37.84, 30.76, 46.46"
1.4.2.4,"107.81, 34.42, 55.49, 138.63, 164.5, 74.43, 199.87, 203.52, 169.6, 208.15, 175.79, 136.45, 67.47, 52.07, 170.92, 19.53, 94.8, 111.63, 194.63, 119.47, 110.01, 44.21, 20.96, 160.16, 66.63, 164.74, 132.6, 180.05, 15.02, 154.75"
1.4.2.5,"68.98, 54.4, 152.33, 115.65, 144.19, 193.94, 66.24, 163.91, 171.21, 60.87, 132.81, 85.4, 145.97, 146.22, 74.87, 190.84, 48.53, 12.54, 112.03, 35.2, 24.75, 122.34, 156.41, 35, 53.98, 149.1, 20.57, 131.78, 137.8, 13.16, 74.68, 57.42, 85, 37.31, 197.23, 51.67, 157.17, 136.84, 150.96"
1.5.1,"109.4, 159.73, 51.21, 192.94, 44.86, 206.7, 147.92, 93.74, 28.35, 82.12, 91.77, 99.01, 202.57, 141.37, 159.84, 50.88, 132.56, 165.37, 120.99, 165.57, 19.66, 116.08, 36.08, 52.57, 84.2, 85.99, 30.16, 142.09, 131.33, 72.43, 181.03, 96.13, 72.15, 38.64, 182.48, 107.02, 199.5, 101.11"
1.5.2.1,"0.42, 32.06, 170.63, 149.12, 35.95, 67.01, 147.93, 131.2, 41.06, 113.87, 86.76, 22.97, 84.85, 0.16, 154.82, 35.84, 69.76, 50.69, 112.21, 132.72, 192.25, 117.62, 71.47, 61.65, 30.57, 152.98, 206.29, 145.79, 87.98, 56.82, 161.46, 66.45, 75.67, 5.43, 10.1"
1.5.2.2,"202.45, 13.29, 179.93, 60.83, 39.32, 75.86, 11.32, 0.26, 22.98, 33.4, 122.03, 174.39, 97.36, 149.2, 180.52, 160.01, 205.2, 14.52, 117.17, 6.84, 16.08, 198.42, 99.76, 78.14, 195.54, 17.53"
1.5.2.3,"4.03, 14.11, 91.27, 182.56, 14.68, 153.48, 4.94, 178.72, 110.75, 196.68, 141.17, 131.84, 122.05, 167.03, 98.53, 59.53, 70.88, 133.82, 201.4, 88, 45.97, 40.11, 194.15, 34.34, 101.4, 86.47, 39.75, 44.6, 4.49, 9.87"
1.5.2.4,"13.07, 37.75, 13.62, 54.23, 109.69, 12.03, 166.61, 175.88, 16.33, 36.29, 204.63, 68.01, 49.35, 120.25, 25.91, 166.43, 127.4, 61.62, 175.98, 61.73, 128.18, 117.25, 202.2, 204.56, 118.02, 59.43, 88.08, 183.94, 131.81, 23.2"
1.5.2.5,"25.9, 109.47, 84, 95.7, 70.76, 37.22, 189.78, 54.11, 202.57, 35.72, 17.85, 90.89, 120.69, 186.17, 54.08, 194.04, 60.17, 176.76, 133.45, 97.9, 38.46, 128.97, 10.01, 76.86, 60.31, 70, 107.06, 61.23, 172.94, 105.65, 133, 56.25, 110.27, 133.26, 70.51, 145.37, 21.26, 93.58, 9.72"
1.6.1,"129.36, 201.23, 111.49, 111.01, 200.41, 116.32, 182.57, 57.16, 198.73, 73.57, 91.83, 182.18, 152.39, 9, 180.68, 42.37, 38.54, 120.43, 71.18, 40.33, 49.61, 137.41, 99.99, 121.43, 137.66, 22.47, 50.88, 179.71, 54.27, 29.47, 58.79, 154.99, 121.84, 157.49, 177.93, 174.41, 127.74, 67.73, 58.48, 75.28, 22.85, 166.99, 110.18, 157.97, 166.06, 125.93, 173.32, 10.52, 116.42, 88.62, 130.81, 103.01, 2…
1.6.2.1,"74.56, 95.27, 151.61, 129.53, 12.1, 195.31, 136.24, 164.06, 114.94, 49.76, 110.98, 37.55, 99.48, 141.49, 28.24, 134.94, 148.98, 56.18, 101.98, 180.49, 117.34, 175.48, 64.61, 10.54, 91.85, 203.33, 65.12, 77.1, 82.29, 99.39, 51.15, 156.13, 181.48, 157.25, 60.76"
1.6.2.2,"85.21, 74.4, 93.27, 190.25, 173.08, 100.5, 83.34, 63.7, 2.04, 19.45, 138.61, 46.89, 39.86, 63.54, 159.01, 172.94, 157.4, 72.84, 22.74, 186, 111.15, 6.3, 94.26, 65.36, 201.97, 160.75, 117.75, 66.49"
1.6.2.3,"84.96, 208.66, 182.45, 42.5, 40.31, 173.97, 51.33, 144.56, 74.69, 112.94, 59.83, 83.83, 151.55, 6.97, 34.56, 165.78, 176.07, 2.05, 96.12, 95.3, 63.77, 182.57, 154.97, 39.49"
1.6.2.4,"173.51, 0.91, 102.49, 196.55, 87.87, 12.16, 86.92, 112.6, 208.89, 201.72, 58.58, 102.14, 126.66, 58.21, 46.59, 125.36, 180.01, 162.67, 121.4, 83.05, 135.07, 169.93, 129.59, 63.88, 34.06, 62.89, 50.75, 171.51, 2.86, 96.2"
1.6.2.5,"136.27, 146.71, 171.34, 62.08, 163.12, 6.11, 200.58, 98.98, 23.63, 83.27, 67.24, 133.9, 116.63, 14.46, 20.37, 94.35, 127.43, 28.61, 114, 42.08, 72.7, 71.62, 76.82, 174, 146.94, 65.87, 194.5, 168.19, 112.29, 95.75, 122.5, 150.47, 181.47"
1.7.1,"134.36, 32.04, 151.86, 124.71, 163.79, 183.67, 103.2, 96.71, 64.57, 50.81, 100.25, 164.94, 110.89, 2.3, 195.51, 177.29, 177.91, 49.18, 140.77, 179.7, 96.86, 184.7, 128.13, 186.13, 196.98, 110.15, 183.28, 190.69, 147.18, 27.78, 22.11, 53.72, 3.16, 115.6, 19.84, 29.82, 153.19, 17.59, 71.09, 167.91, 104.36, 194.94, 193.43, 141.52, 176.44, 71.24, 6.22"
1.7.2.1,"52.26, 0.57, 11.34, 47.9, 136.31, 135.75, 75.5, 60.72, 2.07, 168.53, 3.66, 75.05, 113.17, 51.65, 73.97, 35.73, 152.57, 4.41, 41.08, 142.85, 78.72, 30.75, 8.65, 0.38, 72.12, 109.26, 173.49, 34.37, 71.4, 24.45, 77.01, 6.26, 137.37"
1.7.2.2,"81.07, 36.2, 17.9, 12.58, 61.94, 157.09, 49.92, 89.73, 136.14, 79.54, 132.47, 44.5, 26.05, 61.95, 48.16, 204.97, 162.82, 117.63, 170.35, 47.23, 105.73, 169.35, 91.65, 61.37, 153.9, 160.86, 39.88, 22.66, 53.38"
1.7.2.3,"136.96, 179.71, 138.42, 19.08, 34, 88.46, 35.65, 116.48, 70.06, 23.77, 15.5, 141.26, 12.21, 41.8, 199.62, 162, 72.71, 203.5, 15.34, 114.53, 90.83, 55.34, 18.05, 112.31, 161.02, 126.91, 57.16, 139, 134.97, 153.67, 172.48, 42.9, 136.11, 10.97, 128.75"
1.7.2.4,"32.65, 201.79, 108.16, 20.01, 169.9, 199.5, 184.45, 95.63, 164.02, 128.74, 133.6, 144.08, 142.1, 47.35, 6.69, 159.23, 169.84, 11.42, 205.4, 14.03, 15.24, 166.29, 44.94, 139.19, 173.01, 91.15, 64.43, 40.82, 86.1, 84.14, 119.74, 105.92, 147.03"
1.7.2.5,"192.87, 197.1, 67.61, 176.75, 140.08, 115.69, 158.63, 34.26, 143.08, 152.49, 103.28, 155.23, 196.64, 61.03, 104.21, 197.66, 204.89, 30.29, 106.79, 123.95, 190.82, 35.18, 206.9, 198.92, 22, 114.71, 89.43, 191.15, 101.09, 177.82, 158.83, 173.03, 89, 148.61, 1.42, 177.23, 2.48, 50.63, 191.31, 134.17"
1.8.1,"122.51, 195.06, 25.43, 161.53, 88.76, 133.16, 157.06, 126.53, 59.65, 188.94, 104.43, 53.72, 152.14, 78, 120.8, 155.34, 74.28, 66.17, 15.04, 42.09, 203.48, 189.29, 55.71, 7, 98.71, 53.17, 187.91, 138.28, 163.05, 108.51, 205.98, 53.51, 197.96, 17.99, 22.66, 155.56, 139.85, 106.6, 71.86, 66.06, 113.4, 200.09, 172.09, 38.79, 97.94, 40.01, 124.54, 20.56, 163.99, 46.5, 103.23, 162.4"
1.8.2.1,"133.48, 30.96, 74.96, 90.91, 1.16, 11.08, 61.89, 2.74, 7.97, 62.31, 5.65, 0, 154.9, 11.62, 59.41, 15.77, 2.57, 59.08, 18.58, 33.49, 106.75, 51.59, 47.05, 70.42, 23.05, 38.07, 24.23, 141.6, 44.32"
1.8.2.2,"125.83, 58.43, 43, 71, 65.55, 54.4, 40.41, 108.62, 31.98, 0.62, 69.02, 181.44, 56.5, 88.11, 81.99, 77.74, 200.84, 23.87, 77.41, 42.4, 21.51, 58.91, 115.31, 132.2, 183.87, 10.75, 196.55, 151.49, 130.84, 38.17, 73.93, 60.09, 93.67, 173.95, 84.01, 98.49, 208.98"
1.8.2.3,"31.94, 43.48, 114.98, 64.2, 41.45, 130.63, 184.01, 117.04, 181.05, 197.09, 48.16, 16.72, 133.08, 9.17, 155.09, 131.58, 198.66, 22.57, 117.93, 105.87, 156.46, 33.45, 205.78, 30.97, 3.8, 50.69, 66.06, 20.59, 79.06, 79.83, 30.87, 169.65, 102.13, 206.02, 143.37, 54.14, 64.08, 103.36"
1.8.2.4,"203.22, 64.04, 150.62, 165.24, 107.12, 134.11, 67.18, 84.09, 100.37, 190.27, 19.45, 136.58, 23.46, 112.93, 92.15, 184.62, 69.56, 3.2, 8.74, 83.95, 26.26, 103.37, 94.29, 18.55, 133.61, 65.3, 3.55, 3.96, 98.84, 159.71"
1.8.2.5,"127.7, 9.85, 1.01, 86.77, 58.4, 30.61, 205.42, 11.02, 168.06, 104.47, 149.14, 78.81, 191.02, 114.74, 130.79, 191.55, 143.7, 171.46, 80.17, 113.34, 88.15, 61.75, 207.41, 109.19, 174.1, 201.79, 102.08, 23.42, 201.19"
1.9.1,"99.45, 123.03, 79.45, 144.54, 21.46, 85.21, 79.5, 38.19, 130.87, 181.32, 76.64, 113.91, 45.37, 154.81, 206.81, 10.28, 152.85, 65.1, 120.38, 117.68, 84.15, 184.43, 121.79, 176.55, 46.09, 190.69, 189.71, 56.51, 200.53, 52.15, 156.24, 162.52, 37.94, 134.82, 29.65, 133.05, 192.88, 138.85, 144.2, 65.91, 136.17, 180.03, 66.92, 81.03, 184.77, 171.52, 206.3, 97.81, 206.33"
1.9.2.1,"124.17, 59.9, 18.33, 139.95, 76.2, 1.9, 121.84, 108.02, 1.73, 7.17, 50.43, 28.82, 106.65, 4.37, 30.04, 115.63, 159.22, 45.44, 4.08, 14.2, 100.47, 17.49, 124.63"
1.9.2.2,"157.68, 35.06, 54.51, 205.54, 38.17, 170.93, 152.14, 76.78, 202.28, 18.42, 98.38, 139.99, 29.39, 45.69, 2.43, 104.13, 22.19, 43.46, 126.78, 13.73, 32.69, 81.24, 199.35, 6.99, 199.77, 97.39, 15.13, 126.35, 22.16, 100.02, 133.48, 165.59, 179.13, 32.77, 77.16, 32.73, 31.53"
1.9.2.3,"27.67, 202.04, 64.38, 2.83, 186.98, 92.77, 169.95, 7.33, 2.18, 4.98, 176.18, 174, 15.39, 205.59, 142.39, 110.39, 26.44, 74.6, 159.12, 153.03, 104.53, 112.73, 31.96, 27.4, 112.46, 188.89, 55.8, 28.4, 184.4, 146.28, 62.82, 83.54, 162.98"
1.9.2.4,"108.39, 15.81, 11.69, 115.81, 145.48, 126.2, 7.97, 56.04, 32.42, 126.11, 178.69, 4.6, 117.09, 93.82, 23.19, 155.17, 191.56, 75.75, 156.22, 95.87, 118.69, 37.63, 82.18, 32.69, 169.16, 162.82, 4.95, 144.81, 196.11"
1.9.2.5,"203.37, 145.14, 149.46, 47.79, 82.68, 143.04, 199.07, 148.67, 185.91, 191.57, 37.6, 202.39, 110.67, 114.63, 31.08, 15.81, 201.83, 13.98, 167.97, 13.49, 199.92, 13.71, 148.32, 150.26, 93.98, 150.9, 148.31, 157.38, 4.08, 14.14, 25.32, 30.81, 134.85, 30.5, 86.41, 160.68, 50.87, 10.01, 183.96, 71.26, 10, 54.1, 142.73, 153.3, 100.87, 192.61, 178.92"
1.10.1,"134.03, 67.92, 17.58, 175.87, 136.26, 30.64, 46.75, 84.68, 125.43, 34.84, 190.61, 28.68, 87.33, 90.3, 117.9, 171.54, 146.84, 194.28, 139.55, 94.12, 121.66, 179.59, 63.59, 107.19, 11.2, 138.5, 98.13, 188.87, 77.71, 122.54, 97.72, 164.9, 207.57, 17.71, 187.44, 163.12, 145.54, 191.47, 183.73, 79.12, 27.58, 204.92, 198.54, 178.5, 176.24, 185.86, 186.46, 10.04, 172.07, 143.02, 182.39, 167.34, …
1.10.2.1,"53.23, 127.49, 35.28, 130.12, 42.05, 6.44, 20.19, 13.11, 123.29, 75.66, 187.81, 64.23, 116.63, 172.5, 97.21, 68.03, 136.01, 141.76, 72.63, 12.56, 48, 40.33, 114.82, 16.7, 69.59, 144.66, 15.07, 4.35, 8.79, 38.86, 35.57"
1.10.2.2,"43.59, 99.55, 5.63, 28.46, 148.05, 132.35, 203.93, 71.98, 108.89, 59.75, 196.96, 76.96, 189.99, 93.43, 33.02, 107.42, 25.75, 11.33, 169.76, 147.09, 200.45, 104.8, 206.99, 11.27, 29.29, 43.24, 80.73, 120.35, 7.61, 205.61, 37.08, 204.16, 0.5, 203.88"
1.10.2.3,"60.26, 24.45, 133.13, 195.67, 171.5, 67.93, 42.87, 146.95, 48.4, 114.69, 4.56, 130.24, 73.86, 111.85, 138.44, 41.68, 202.13, 116.74, 163.74, 28.2, 107.73, 119.84, 46.92, 32.61, 13.64, 178.19, 55.5, 74.4, 62.88, 30.76, 148.84, 193.64, 93.87, 68.61, 171.22, 109.58, 20.43, 52.26"
1.10.2.4,"3.24, 102.33, 177.47, 140.65, 118.69, 158.91, 188.87, 67.03, 205.83, 9.48, 46.08, 31.07, 45.48, 37.47, 17.18, 118.5, 156.75, 107.38, 126.05, 167.79, 194.95, 135.05, 54.8, 161.55, 97.35, 91.88, 101.17, 121.09, 81.27, 125.69"
1.10.2.5,"164.03, 81.66, 149.83, 150.7, 66.85, 25.13, 99.45, 187.88, 11.86, 171.55, 12.12, 61.92, 182.28, 79.89, 137.17, 150.61, 45.07, 102.2, 145.62, 72.09, 95.56, 98.28, 110.77, 119.24, 192.68, 130.38, 65.65, 74.85, 80.41, 126.72, 197.27, 95.8, 95.92, 2.19, 156.09, 160.27, 85.49"
1.11.1,"96.64, 200.06, 97.07, 9.99, 20.34, 53.48, 149.82, 31.09, 33.33, 83.16, 111.18, 78.13, 170.53, 123.02, 159.99, 105.51, 195.78, 43.25, 101.43, 104.51, 38.35, 147.37, 30.76, 30.71, 158.36, 89.5, 205.04, 172.05, 38.19, 101.54, 26.03, 202.24, 150.82, 201.92, 175.19, 175.11, 165.33, 38.18, 59.92, 13.45, 135.01, 149.91, 103.11, 127.89, 84.01, 208.04"
1.11.2.1,"145.91, 41.99, 99.45, 126.07, 3.36, 9.66, 79.96, 32.72, 205.25, 119.29, 78.81, 200.44, 154.69, 66.06, 7.9, 163.97, 81.99, 117.03, 13.31, 0.19, 14.61, 1.61, 165.48, 29.62, 102.84, 195.58, 3.03"
1.11.2.2,"187.58, 34.93, 4.33, 12.32, 138.12, 149.23, 4.05, 36.81, 142.37, 12.12, 23.88, 3.15, 130.9, 163.25, 108.15, 93.94, 7.35, 195.78, 132.64, 114.92, 129.28, 105.64, 84.55, 93.61, 125.84, 121.58, 112.14, 79.88, 76.43, 138.03, 115.44, 185.25, 65.01, 166.73, 167.5, 8.97, 169.94"
1.11.2.3,"6.47, 169.29, 6.4, 206.52, 14.37, 167.12, 194.73, 122.92, 98.07, 115.53, 69.74, 10.5, 169.85, 125.84, 70.29, 27.03, 192.16, 197.51, 182.73, 201.5, 134.8, 159.86, 9.32, 52.69, 37.55, 141.41, 134.49, 86.21, 12.66, 39.97, 1.98, 167.49, 79.1, 70.14"
1.11.2.4,"15.63, 133.32, 24.94, 4.71, 115.3, 42.73, 9.17, 95.82, 158.47, 175.76, 182.61, 26.35, 58.47, 193.1, 14.06, 56.57, 40.83, 31.97, 16.47, 97.55, 122.38, 148.14, 181.85, 149.52, 127.72, 8.69, 3.39, 109.74, 70.07, 90.58, 182.92, 45.04, 194.27, 103.21, 13.6, 1.37, 0.78, 117.43"
1.11.2.5,"207.1, 176.61, 129.04, 94.96, 144.09, 87.18, 96.44, 179.07, 86.58, 192.25, 61.7, 49.66, 54.34, 192.84, 188.19, 66.2, 97.49, 65.02, 114.36, 82.18, 32.69, 69.36, 40.34, 113.19, 86.85, 45.7, 25.58, 179.42, 42.75, 7.49, 126.47, 55.88, 88.38, 37.73"
