# Supplementary material for: Improved objective Bayesian estimator for a PLP model hierarchically represented subject to competing risks under minimal repair regime
Source: PLoS One. 2021 Aug 12;16(8):e0255944. doi: 10.1371/journal.pone.0255944 (PMC8360570; doi:10.1371/journal.pone.0255944)
Supplement: S1 Data — (ZIP) [file pone.0255944.s006.zip › TractionSystem_data.csv]

NAME,"t"
1.1.1.1,"176.09, 107.53, 165.17"
1.1.1.2,"166.4, 86.33, 152.82, 153.65, 71.53, 28.49, 103.93, 189.07, 14.05, 173.56, 14.35, 66.54"
1.1.1.3,"159.1, 72.54, 143.68, 144.61, 57.91, 19.24, 90.57, 185.37, 8.26, 167.33, 8.47, 53.12, 179.16, 70.77, 130.08, 144.52, 37.15, 93.39, 139.13, 63.04, 86.58, 89.36, 102.25, 111.1, 190.72, 122.86, 56.74, 65.76, 71.29"
1.1.1.4,"165.76, 85.05, 152.01, 152.85, 70.24, 27.54, 102.7, 188.75, 13.42, 173.02, 13.71, 65.26, 183.36, 83.28, 139.69, 152.76, 48.17, 105.42, 147.91, 75.49, 98.85, 101.54, 113.86, 122.17, 193.36, 133.07, 69.03, 78.25, 83.8, 129.49, 197.76, 99.09, 99.21, 2.67, 158.08, 162.12, 88.86, 77.63, 148.11, 112.3, 91.79, 43.94, 76.51"
1.1.1.5,"165.76, 85.05, 152.01, 152.85, 70.24, 27.54, 102.7, 188.75, 13.42, 173.02, 13.71, 65.26, 183.36, 83.28, 139.69, 152.76, 48.17, 105.42, 147.91, 75.49, 98.85, 101.54, 113.86, 122.17, 193.36, 133.07, 69.03, 78.25, 83.8, 129.49, 197.76, 99.09, 99.21, 2.67, 158.08, 162.12"
1.1.2.1,"176.09, 107.53, 165.17, 165.85, 93.35"
1.1.2.2,"166.4, 86.33, 152.82, 153.65, 71.53, 28.49, 103.93, 189.07, 14.05, 173.56, 14.35, 66.54, 183.76, 84.57, 140.64, 153.57, 49.36, 106.63, 148.77, 76.78, 100.09, 102.77, 115.02, 123.27, 193.61"
1.1.2.3,"159.1, 72.54, 143.68, 144.61, 57.91, 19.24, 90.57, 185.37, 8.26, 167.33, 8.47, 53.12, 179.16, 70.77, 130.08, 144.52, 37.15, 93.39, 139.13, 63.04, 86.58, 89.36, 102.25, 111.1, 190.72, 122.86, 56.74, 65.76, 71.29, 118.97, 195.84, 86.83, 86.95, 1.23"
1.1.2.4,"165.76, 85.05, 152.01, 152.85, 70.24, 27.54, 102.7, 188.75, 13.42, 173.02, 13.71, 65.26, 183.36, 83.28, 139.69, 152.76, 48.17, 105.42, 147.91, 75.49, 98.85, 101.54, 113.86, 122.17, 193.36, 133.07, 69.03, 78.25, 83.8, 129.49, 197.76, 99.09, 99.21, 2.67, 158.08, 162.12, 88.86"
1.1.2.5,"165.76, 85.05, 152.01, 152.85, 70.24, 27.54, 102.7, 188.75, 13.42, 173.02, 13.71, 65.26, 183.36, 83.28, 139.69, 152.76, 48.17, 105.42, 147.91, 75.49, 98.85, 101.54, 113.86, 122.17, 193.36, 133.07, 69.03, 78.25, 83.8, 129.49, 197.76, 99.09, 99.21, 2.67, 158.08, 162.12, 88.86, 77.63, 148.11, 112.3, 91.79, 43.94"
1.1.3.1,"176.09, 107.53, 165.17, 165.85"
1.1.3.2,"166.4, 86.33, 152.82, 153.65, 71.53, 28.49, 103.93, 189.07, 14.05, 173.56"
1.1.3.3,"159.1, 72.54, 143.68, 144.61, 57.91, 19.24, 90.57, 185.37, 8.26, 167.33, 8.47, 53.12, 179.16, 70.77, 130.08, 144.52, 37.15, 93.39, 139.13, 63.04, 86.58, 89.36, 102.25, 111.1, 190.72, 122.86, 56.74, 65.76, 71.29, 118.97, 195.84, 86.83, 86.95, 1.23, 150.46, 155, 76.38, 65.15"
1.1.3.4,"165.76, 85.05, 152.01, 152.85, 70.24, 27.54, 102.7, 188.75, 13.42, 173.02, 13.71, 65.26, 183.36, 83.28, 139.69, 152.76, 48.17, 105.42, 147.91, 75.49, 98.85, 101.54, 113.86, 122.17, 193.36, 133.07, 69.03, 78.25, 83.8, 129.49, 197.76, 99.09, 99.21, 2.67, 158.08, 162.12, 88.86"
1.1.3.5,"165.76, 85.05, 152.01, 152.85, 70.24, 27.54, 102.7, 188.75, 13.42, 173.02, 13.71, 65.26, 183.36, 83.28, 139.69, 152.76, 48.17, 105.42, 147.91, 75.49, 98.85, 101.54, 113.86, 122.17, 193.36, 133.07, 69.03, 78.25, 83.8, 129.49, 197.76, 99.09, 99.21, 2.67, 158.08, 162.12, 88.86, 77.63, 148.11, 112.3, 91.79, 43.94, 76.51"
1.1.4,"168.12, 89.84, 154.98, 155.79, 75.06, 31.16, 107.25, 189.92, 15.87, 175.02, 16.19, 70.06, 184.83, 88.09, 143.17"
1.1.5,"169.79, 93.36, 157.11, 157.89, 78.64, 33.98, 110.55, 190.75"
1.2.1,"157.84, 70.34, 142.12, 143.08, 55.79, 17.95, 88.4, 184.73, 7.52, 166.25, 7.71, 51.04, 178.36, 68.58, 128.3, 142.98, 35.33, 91.23, 137.5, 60.88, 84.4, 87.19, 100.15, 109.08, 190.21, 120.97, 54.63, 63.59"
1.2.2,"175.06, 105.12, 163.85"
1.2.3,"162.64, 79.01, 148.09, 148.98, 64.24, 23.33, 96.9, 187.18, 10.72, 170.36, 10.97, 59.33, 181.4, 77.24, 135.16, 148.89, 42.71, 99.67, 143.78, 69.45, 92.97, 95.71, 108.33, 116.92, 192.13"
1.2.4,"166.4, 86.33, 152.82, 153.65, 71.53, 28.49, 103.93, 189.07, 14.05, 173.56, 14.35, 66.54, 183.76, 84.57, 140.64, 153.57, 49.36, 106.63, 148.77"
1.2.5,"166.4, 86.33, 152.82, 153.65, 71.53, 28.49, 103.93, 189.07, 14.05, 173.56, 14.35, 66.54, 183.76"
1.3.1,"168.12, 89.84, 154.98, 155.79, 75.06, 31.16, 107.25, 189.92, 15.87, 175.02, 16.19, 70.06, 184.83, 88.09"
1.3.2,"168.12, 89.84, 154.98, 155.79, 75.06, 31.16, 107.25, 189.92, 15.87, 175.02, 16.19"
1.3.3,"166.4, 86.33, 152.82, 153.65, 71.53, 28.49, 103.93, 189.07, 14.05, 173.56, 14.35, 66.54, 183.76, 84.57, 140.64"
1.3.4,"166.4, 86.33, 152.82, 153.65, 71.53, 28.49, 103.93"
1.3.5.1,"175.06, 105.12, 163.85, 164.54, 90.82, 44.4, 121.42, 193.33, 25.64, 180.9, 26.05"
1.3.5.2,"164.6, 82.76, 150.54, 151.4, 67.95, 25.9, 100.51, 188.16, 12.35"
1.3.5.3,"164.03, 81.66, 149.83, 150.7, 66.85, 25.13, 99.45, 187.88, 11.86, 171.55, 12.12, 61.92, 182.28, 79.89, 137.17, 150.61, 45.07, 102.2, 145.62, 72.09, 95.56, 98.28, 110.77, 119.24, 192.68, 130.38, 65.65, 74.85, 80.41, 126.72, 197.27"
1.3.5.4,"170.79, 95.51, 158.38, 159.14, 80.85, 35.77, 112.56, 191.24, 19.13, 177.29, 19.48, 75.84, 186.48, 93.78, 147.15, 159.07, 58.21, 115.15, 154.66, 86.09, 108.88, 111.45, 123.14, 130.94, 195.31, 141.05, 79.64, 88.82, 94.29, 137.74, 199.18, 109.11, 109.22, 4.68, 163.88, 167.52, 99.23, 88.21, 154.84"
1.3.5.5,"170.79, 95.51, 158.38, 159.14, 80.85, 35.77, 112.56, 191.24, 19.13, 177.29, 19.48, 75.84, 186.48, 93.78, 147.15, 159.07, 58.21, 115.15, 154.66, 86.09, 108.88, 111.45, 123.14, 130.94, 195.31, 141.05, 79.64, 88.82, 94.29, 137.74, 199.18, 109.11, 109.22, 4.68, 163.88, 167.52, 99.23, 88.21, 154.84, 121.67, 102.08, 53.73, 87.1, 202.19, 168.56, 161.17, 169.38, 126.64"
1.3.6.1,"175.06, 105.12, 163.85, 164.54, 90.82, 44.4"
1.3.6.2,"164.6, 82.76, 150.54, 151.4, 67.95, 25.9, 100.51, 188.16, 12.35, 172.03, 12.62, 63, 182.63, 80.99, 137.99, 151.32, 46.07"
1.3.6.3,"164.03, 81.66, 149.83, 150.7, 66.85, 25.13, 99.45, 187.88, 11.86, 171.55, 12.12, 61.92, 182.28, 79.89, 137.17, 150.61, 45.07, 102.2, 145.62, 72.09, 95.56, 98.28, 110.77, 119.24, 192.68, 130.38, 65.65, 74.85, 80.41, 126.72, 197.27, 95.8, 95.92, 2.19, 156.09, 160.27, 85.49, 74.23, 145.82"
1.3.6.4,"170.79, 95.51, 158.38, 159.14, 80.85, 35.77, 112.56, 191.24, 19.13, 177.29, 19.48, 75.84, 186.48, 93.78, 147.15, 159.07, 58.21, 115.15, 154.66, 86.09, 108.88, 111.45, 123.14, 130.94, 195.31, 141.05, 79.64, 88.82, 94.29, 137.74, 199.18, 109.11, 109.22, 4.68, 163.88, 167.52, 99.23, 88.21, 154.84, 121.67, 102.08, 53.73, 87.1, 202.19, 168.56, 161.17, 169.38, 126.64, 145.87, 38.47, 154.93, 18…
1.3.6.5,"170.79, 95.51, 158.38, 159.14, 80.85, 35.77, 112.56, 191.24, 19.13, 177.29, 19.48, 75.84, 186.48, 93.78, 147.15, 159.07, 58.21, 115.15, 154.66, 86.09, 108.88, 111.45, 123.14, 130.94, 195.31, 141.05, 79.64, 88.82, 94.29, 137.74, 199.18, 109.11, 109.22, 4.68, 163.88, 167.52, 99.23, 88.21, 154.84, 121.67, 102.08, 53.73, 87.1, 202.19, 168.56, 161.17, 169.38, 126.64, 145.87, 38.47"
1.3.7.1,"175.06, 105.12, 163.85, 164.54, 90.82, 44.4"
1.3.7.2,"164.6, 82.76, 150.54, 151.4, 67.95, 25.9, 100.51, 188.16, 12.35, 172.03, 12.62, 63, 182.63, 80.99, 137.99, 151.32"
1.3.7.3,"164.03, 81.66, 149.83, 150.7, 66.85, 25.13, 99.45, 187.88, 11.86, 171.55, 12.12, 61.92, 182.28, 79.89, 137.17, 150.61, 45.07, 102.2, 145.62, 72.09, 95.56, 98.28, 110.77, 119.24, 192.68, 130.38, 65.65, 74.85, 80.41, 126.72, 197.27, 95.8, 95.92, 2.19, 156.09, 160.27, 85.49, 74.23"
1.3.7.4,"170.79, 95.51, 158.38, 159.14, 80.85, 35.77, 112.56, 191.24, 19.13, 177.29, 19.48, 75.84, 186.48, 93.78, 147.15, 159.07, 58.21, 115.15, 154.66, 86.09, 108.88, 111.45, 123.14, 130.94, 195.31, 141.05, 79.64, 88.82, 94.29, 137.74, 199.18, 109.11, 109.22, 4.68, 163.88, 167.52, 99.23, 88.21, 154.84, 121.67, 102.08, 53.73, 87.1, 202.19, 168.56, 161.17, 169.38, 126.64, 145.87, 38.47, 154.93"
1.3.7.5,"170.79, 95.51, 158.38, 159.14, 80.85, 35.77, 112.56, 191.24, 19.13, 177.29, 19.48, 75.84, 186.48, 93.78, 147.15, 159.07, 58.21, 115.15, 154.66, 86.09, 108.88, 111.45, 123.14, 130.94, 195.31, 141.05, 79.64, 88.82, 94.29, 137.74, 199.18, 109.11, 109.22, 4.68, 163.88, 167.52, 99.23, 88.21, 154.84, 121.67, 102.08, 53.73"
1.3.8.1,"175.06, 105.12, 163.85, 164.54, 90.82, 44.4, 121.42, 193.33, 25.64"
1.3.8.2,"164.6, 82.76, 150.54, 151.4, 67.95, 25.9, 100.51, 188.16, 12.35, 172.03, 12.62, 63, 182.63, 80.99, 137.99, 151.32, 46.07"
1.3.8.3,"164.03, 81.66, 149.83, 150.7, 66.85, 25.13, 99.45, 187.88, 11.86, 171.55, 12.12, 61.92, 182.28, 79.89, 137.17, 150.61, 45.07, 102.2, 145.62, 72.09, 95.56, 98.28, 110.77, 119.24, 192.68, 130.38, 65.65, 74.85, 80.41, 126.72, 197.27, 95.8, 95.92, 2.19, 156.09, 160.27, 85.49, 74.23, 145.82, 109.19, 88.44, 40.94, 73.11, 200.85"
1.3.8.4,"170.79, 95.51, 158.38, 159.14, 80.85, 35.77, 112.56, 191.24, 19.13, 177.29, 19.48, 75.84, 186.48, 93.78, 147.15, 159.07, 58.21, 115.15, 154.66, 86.09, 108.88, 111.45, 123.14, 130.94, 195.31, 141.05, 79.64, 88.82, 94.29, 137.74, 199.18, 109.11, 109.22, 4.68, 163.88, 167.52, 99.23, 88.21, 154.84, 121.67, 102.08, 53.73, 87.1, 202.19, 168.56, 161.17, 169.38, 126.64, 145.87, 38.47"
1.3.8.5,"170.79, 95.51, 158.38, 159.14, 80.85, 35.77, 112.56, 191.24, 19.13, 177.29, 19.48, 75.84, 186.48, 93.78, 147.15, 159.07, 58.21, 115.15, 154.66, 86.09, 108.88, 111.45, 123.14, 130.94, 195.31, 141.05, 79.64, 88.82, 94.29, 137.74, 199.18, 109.11, 109.22, 4.68, 163.88, 167.52, 99.23, 88.21, 154.84, 121.67, 102.08"
1.3.9.1,"175.06, 105.12, 163.85, 164.54, 90.82, 44.4, 121.42, 193.33, 25.64, 180.9, 26.05"
1.3.9.2,"164.6, 82.76, 150.54, 151.4, 67.95, 25.9, 100.51, 188.16, 12.35, 172.03, 12.62, 63, 182.63, 80.99, 137.99, 151.32, 46.07, 103.25"
1.3.9.3,"164.03, 81.66, 149.83, 150.7, 66.85, 25.13, 99.45, 187.88, 11.86, 171.55, 12.12, 61.92, 182.28, 79.89, 137.17, 150.61, 45.07, 102.2, 145.62, 72.09, 95.56, 98.28, 110.77, 119.24, 192.68, 130.38, 65.65, 74.85, 80.41, 126.72, 197.27, 95.8, 95.92, 2.19, 156.09, 160.27, 85.49"
1.3.9.4,"170.79, 95.51, 158.38, 159.14, 80.85, 35.77, 112.56, 191.24, 19.13, 177.29, 19.48, 75.84, 186.48, 93.78, 147.15, 159.07, 58.21, 115.15, 154.66, 86.09, 108.88, 111.45, 123.14, 130.94, 195.31, 141.05, 79.64, 88.82, 94.29, 137.74, 199.18, 109.11, 109.22, 4.68, 163.88, 167.52, 99.23, 88.21, 154.84, 121.67, 102.08, 53.73, 87.1, 202.19, 168.56, 161.17, 169.38, 126.64, 145.87, 38.47, 154.93"
1.3.9.5,"170.79, 95.51, 158.38, 159.14, 80.85, 35.77, 112.56, 191.24, 19.13, 177.29, 19.48, 75.84, 186.48, 93.78, 147.15, 159.07, 58.21, 115.15, 154.66, 86.09, 108.88, 111.45, 123.14, 130.94, 195.31, 141.05, 79.64, 88.82, 94.29, 137.74, 199.18, 109.11, 109.22, 4.68, 163.88, 167.52, 99.23, 88.21, 154.84, 121.67, 102.08, 53.73, 87.1, 202.19, 168.56, 161.17, 169.38, 126.64, 145.87, 38.47, 154.93, 18…
1.3.10.1,"175.06, 105.12, 163.85, 164.54"
1.3.10.2,"164.6, 82.76, 150.54, 151.4, 67.95, 25.9, 100.51, 188.16, 12.35, 172.03, 12.62, 63, 182.63, 80.99, 137.99, 151.32, 46.07, 103.25"
1.3.10.3,"164.03, 81.66, 149.83, 150.7, 66.85, 25.13, 99.45, 187.88, 11.86, 171.55, 12.12, 61.92, 182.28, 79.89, 137.17, 150.61, 45.07, 102.2, 145.62, 72.09, 95.56, 98.28, 110.77, 119.24, 192.68, 130.38, 65.65, 74.85, 80.41, 126.72, 197.27, 95.8, 95.92, 2.19, 156.09, 160.27, 85.49, 74.23, 145.82, 109.19, 88.44, 40.94, 73.11, 200.85, 161.46, 153, 162.4, 114.56, 135.74, 27.42, 145.92"
1.3.10.4,"170.79, 95.51, 158.38, 159.14, 80.85, 35.77, 112.56, 191.24, 19.13, 177.29, 19.48, 75.84, 186.48, 93.78, 147.15, 159.07, 58.21, 115.15, 154.66, 86.09, 108.88, 111.45, 123.14, 130.94, 195.31, 141.05, 79.64, 88.82, 94.29, 137.74, 199.18, 109.11, 109.22, 4.68, 163.88, 167.52, 99.23, 88.21, 154.84, 121.67, 102.08, 53.73, 87.1, 202.19, 168.56, 161.17, 169.38, 126.64"
1.3.10.5,"170.79, 95.51, 158.38, 159.14, 80.85, 35.77, 112.56, 191.24, 19.13, 177.29, 19.48, 75.84, 186.48, 93.78, 147.15, 159.07, 58.21, 115.15, 154.66, 86.09, 108.88, 111.45, 123.14, 130.94, 195.31, 141.05, 79.64, 88.82, 94.29, 137.74, 199.18, 109.11, 109.22, 4.68, 163.88, 167.52, 99.23, 88.21, 154.84, 121.67, 102.08, 53.73, 87.1, 202.19, 168.56, 161.17"
2.1.1,"173.2, 100.84, 161.46, 162.18, 86.35, 40.43"
2.1.2,"171.47, 96.98, 159.24, 160, 82.36, 37.03, 113.93, 191.58"
2.1.3.1,"178.54, 113.45, 168.34, 168.97"
2.1.3.2,"168.12, 89.84, 154.98, 155.79, 75.06, 31.16, 107.25, 189.92, 15.87, 175.02, 16.19, 70.06, 184.83, 88.09, 143.17, 155.71"
2.1.3.3,"156.28, 67.68, 140.19, 141.17, 53.24, 16.46, 85.74, 183.92, 6.68, 164.91, 6.86, 48.56, 177.36, 65.92, 126.1, 141.07, 33.18, 88.59, 135.48, 58.28, 81.73, 84.53, 97.58, 106.59, 189.58, 118.65, 52.1, 60.97"
2.1.3.4,"151.32, 59.72, 134.11, 135.15, 45.74, 12.41, 77.67, 181.33, 4.56, 160.63, 4.7, 41.29, 174.16, 58, 119.22, 135.05, 27.04, 80.54, 129.11, 50.58, 73.64, 76.44, 89.66, 98.91, 187.54, 111.42, 44.65, 53.17, 58.5, 107.27, 193.51, 73.88, 74.01"
2.1.3.5,"151.32, 59.72, 134.11, 135.15, 45.74, 12.41, 77.67, 181.33, 4.56, 160.63, 4.7, 41.29, 174.16, 58, 119.22, 135.05, 27.04, 80.54, 129.11, 50.58, 73.64, 76.44, 89.66, 98.91, 187.54, 111.42, 44.65, 53.17, 58.5, 107.27, 193.51, 73.88, 74.01"
2.1.4.1,"178.54, 113.45, 168.34, 168.97"
2.1.4.2,"168.12, 89.84, 154.98, 155.79, 75.06, 31.16, 107.25, 189.92, 15.87, 175.02, 16.19, 70.06, 184.83, 88.09, 143.17, 155.71"
2.1.4.3,"156.28, 67.68, 140.19, 141.17, 53.24, 16.46, 85.74, 183.92, 6.68, 164.91, 6.86, 48.56, 177.36, 65.92, 126.1, 141.07, 33.18, 88.59, 135.48, 58.28, 81.73, 84.53, 97.58, 106.59, 189.58, 118.65, 52.1, 60.97"
2.1.4.4,"151.32, 59.72, 134.11, 135.15, 45.74, 12.41, 77.67, 181.33, 4.56, 160.63, 4.7, 41.29, 174.16, 58, 119.22, 135.05, 27.04, 80.54, 129.11, 50.58, 73.64, 76.44, 89.66, 98.91, 187.54, 111.42, 44.65, 53.17, 58.5, 107.27, 193.51, 73.88, 74.01"
2.1.4.5,"151.32, 59.72, 134.11, 135.15, 45.74, 12.41, 77.67, 181.33, 4.56, 160.63, 4.7, 41.29, 174.16, 58, 119.22, 135.05, 27.04, 80.54, 129.11, 50.58, 73.64, 76.44, 89.66, 98.91, 187.54, 111.42, 44.65, 53.17, 58.5, 107.27, 193.51, 73.88, 74.01"
2.1.5.1,"178.54, 113.45, 168.34, 168.97"
2.1.5.2,"168.12, 89.84, 154.98, 155.79, 75.06, 31.16, 107.25, 189.92, 15.87, 175.02, 16.19, 70.06, 184.83, 88.09, 143.17, 155.71"
2.1.5.3,"156.28, 67.68, 140.19, 141.17, 53.24, 16.46, 85.74, 183.92, 6.68, 164.91, 6.86, 48.56, 177.36, 65.92, 126.1, 141.07, 33.18, 88.59, 135.48, 58.28, 81.73, 84.53, 97.58, 106.59, 189.58, 118.65, 52.1, 60.97"
2.1.5.4,"151.32, 59.72, 134.11, 135.15, 45.74, 12.41, 77.67, 181.33, 4.56, 160.63, 4.7, 41.29, 174.16, 58, 119.22, 135.05, 27.04, 80.54, 129.11, 50.58, 73.64, 76.44, 89.66, 98.91, 187.54, 111.42, 44.65, 53.17, 58.5, 107.27, 193.51, 73.88, 74.01"
2.1.5.5,"151.32, 59.72, 134.11, 135.15, 45.74, 12.41, 77.67, 181.33, 4.56, 160.63, 4.7, 41.29, 174.16, 58, 119.22, 135.05, 27.04, 80.54, 129.11, 50.58, 73.64, 76.44, 89.66, 98.91, 187.54, 111.42, 44.65, 53.17, 58.5, 107.27, 193.51, 73.88, 74.01"
2.2.1,"164.6, 82.76, 150.54, 151.4, 67.95, 25.9, 100.51, 188.16, 12.35, 172.03, 12.62, 63, 182.63, 80.99, 137.99, 151.32, 46.07, 103.25, 146.37, 73.19, 96.63"
2.2.2,"177.22, 110.24, 166.63, 167.29, 96.2"
2.2.3,"162.64, 79.01, 148.09, 148.98, 64.24, 23.33, 96.9, 187.18, 10.72, 170.36, 10.97, 59.33, 181.4, 77.24, 135.16, 148.89, 42.71, 99.67, 143.78, 69.45, 92.97, 95.71, 108.33"
2.2.4,"171.47, 96.98, 159.24, 160, 82.36, 37.03, 113.93, 191.58, 20.05, 177.86, 20.41, 77.36"
2.3.1,"173.2, 100.84, 161.46, 162.18, 86.35, 40.43, 117.5, 192.43, 22.58, 179.32"
2.3.2,"171.47, 96.98, 159.24, 160, 82.36, 37.03, 113.93, 191.58, 20.05, 177.86, 20.41, 77.36"
2.3.3.1,"177.22, 110.24, 166.63, 167.29, 96.2"
2.3.3.2,"168.12, 89.84, 154.98, 155.79, 75.06, 31.16, 107.25, 189.92, 15.87, 175.02, 16.19, 70.06, 184.83, 88.09, 143.17, 155.71"
2.3.3.3,"151.32, 59.72, 134.11, 135.15, 45.74, 12.41, 77.67, 181.33, 4.56, 160.63, 4.7, 41.29, 174.16, 58, 119.22, 135.05, 27.04, 80.54, 129.11, 50.58, 73.64, 76.44, 89.66, 98.91, 187.54, 111.42, 44.65, 53.17, 58.5, 107.27, 193.51, 73.88, 74.01"
2.3.3.4,"160.21, 74.52, 145.06, 145.98, 59.84, 20.45, 92.52, 185.94, 8.97, 168.28, 9.19, 55.01, 179.87, 72.75, 131.66, 145.89, 38.82, 95.33, 140.59, 65, 88.55, 91.32, 104.14, 112.9, 191.16, 124.53, 58.66, 67.73, 73.27, 120.7, 196.16, 88.8, 88.92, 1.4, 151.73, 156.19, 78.37, 67.12, 140.8, 102.5"
2.3.3.5,"160.21, 74.52, 145.06, 145.98, 59.84, 20.45, 92.52, 185.94, 8.97, 168.28, 9.19, 55.01, 179.87, 72.75, 131.66, 145.89, 38.82, 95.33, 140.59, 65, 88.55, 91.32, 104.14, 112.9, 191.16, 124.53, 58.66, 67.73, 73.27, 120.7, 196.16, 88.8, 88.92, 1.4, 151.73, 156.19, 78.37, 67.12, 140.8, 102.5"
2.3.4.1,"177.22, 110.24, 166.63, 167.29, 96.2"
2.3.4.2,"168.12, 89.84, 154.98, 155.79, 75.06, 31.16, 107.25, 189.92, 15.87, 175.02, 16.19, 70.06, 184.83, 88.09, 143.17, 155.71"
2.3.4.3,"151.32, 59.72, 134.11, 135.15, 45.74, 12.41, 77.67, 181.33, 4.56, 160.63, 4.7, 41.29, 174.16, 58, 119.22, 135.05, 27.04, 80.54, 129.11, 50.58, 73.64, 76.44, 89.66, 98.91, 187.54, 111.42, 44.65, 53.17, 58.5, 107.27, 193.51, 73.88, 74.01"
2.3.4.4,"160.21, 74.52, 145.06, 145.98, 59.84, 20.45, 92.52, 185.94, 8.97, 168.28, 9.19, 55.01, 179.87, 72.75, 131.66, 145.89, 38.82, 95.33, 140.59, 65, 88.55, 91.32, 104.14, 112.9, 191.16, 124.53, 58.66, 67.73, 73.27, 120.7, 196.16, 88.8, 88.92, 1.4, 151.73, 156.19, 78.37, 67.12, 140.8, 102.5"
2.3.4.5,"160.21, 74.52, 145.06, 145.98, 59.84, 20.45, 92.52, 185.94, 8.97, 168.28, 9.19, 55.01, 179.87, 72.75, 131.66, 145.89, 38.82, 95.33, 140.59, 65, 88.55, 91.32, 104.14, 112.9, 191.16, 124.53, 58.66, 67.73, 73.27, 120.7, 196.16, 88.8, 88.92, 1.4, 151.73, 156.19, 78.37, 67.12, 140.8, 102.5"
2.3.5.1,"177.22, 110.24, 166.63, 167.29, 96.2"
2.3.5.2,"168.12, 89.84, 154.98, 155.79, 75.06, 31.16, 107.25, 189.92, 15.87, 175.02, 16.19, 70.06, 184.83, 88.09, 143.17, 155.71"
2.3.5.3,"151.32, 59.72, 134.11, 135.15, 45.74, 12.41, 77.67, 181.33, 4.56, 160.63, 4.7, 41.29, 174.16, 58, 119.22, 135.05, 27.04, 80.54, 129.11, 50.58, 73.64, 76.44, 89.66, 98.91, 187.54, 111.42, 44.65, 53.17, 58.5, 107.27, 193.51, 73.88, 74.01"
2.3.5.4,"160.21, 74.52, 145.06, 145.98, 59.84, 20.45, 92.52, 185.94, 8.97, 168.28, 9.19, 55.01, 179.87, 72.75, 131.66, 145.89, 38.82, 95.33, 140.59, 65, 88.55, 91.32, 104.14, 112.9, 191.16, 124.53, 58.66, 67.73, 73.27, 120.7, 196.16, 88.8, 88.92, 1.4, 151.73, 156.19, 78.37, 67.12, 140.8, 102.5"
2.3.5.5,"160.21, 74.52, 145.06, 145.98, 59.84, 20.45, 92.52, 185.94, 8.97, 168.28, 9.19, 55.01, 179.87, 72.75, 131.66, 145.89, 38.82, 95.33, 140.59, 65, 88.55, 91.32, 104.14, 112.9, 191.16, 124.53, 58.66, 67.73, 73.27, 120.7, 196.16, 88.8, 88.92, 1.4, 151.73, 156.19, 78.37, 67.12, 140.8, 102.5"
